# Supplementary material for: Comparison of Phenotype Nutritional Profiles and Phosphate Metabolism Genes in Four Serovars of Salmonella enterica from Water Sources
Source: Microorganisms. 2023 Aug 18;11(8):2109. doi: 10.3390/microorganisms11082109 (PMC10459026; doi:10.3390/microorganisms11082109)
Supplement: Supplementary file 1 [file microorganisms-11-02109-s001.zip]

Archive with 4 entries (4 files):
- microorganisms-2467393-supplementary/Supplementary Figure S1 - aa diffs.pdf
- microorganisms-2467393-supplementary/Supplementary Figure S2 - SNP diffs.pdf
- microorganisms-2467393-supplementary/Supplementary Table S1.xlsx
- microorganisms-2467393-supplementary/Supplementary Table S2.xlsx
