# Supplementary material for: Comparison of Phenotype Nutritional Profiles and Phosphate Metabolism Genes in Four Serovars of Salmonella enterica from Water Sources
Source: Microorganisms. 2023 Aug 18;11(8):2109. doi: 10.3390/microorganisms11082109 (PMC10459026; doi:10.3390/microorganisms11082109)
Supplement: Supplementary file 1 [file microorganisms-11-02109-s001.zip › microorganisms-2467393-supplementary/Supplementary Table S1.xlsx]

## Sheet: Sheet1
Supplementary Table S1. Salmonella genomes used in this study
Serovar	Strain ID	Sequence Type	GenBank Accession number	Source	Submitted by
Kentucky	RM19068	198	SAMN30597304	Water/sediment	Gorski lab
Kentucky	RM17366	152	SAMN30597303	Water/sediment	Gorski lab
Enteritidis	RM20817	11	SRR15664972	Water/sediment	Gorski lab
Enteritidis	RM20858	11	SRR15664982	Water/sediment	Gorski lab
Enteritidis	RM18433	11	SAMN30597307	Water/sediment	Gorski lab
Enteritidis	RM15596	814	SAMN30597306	Water/sediment	Gorski lab
Typhimurium	RM20814	19	SRR15988029	Water/sediment	Gorski lab
Typhimurium	RM20849	99	SRR15664967	Water/sediment	Gorski lab
Typhimurium	RM20977	19	SRR15965997	Water/sediment	Gorski lab
Typhimurium	RM20985	99	SRR15988035	Water/sediment	Gorski lab
Typhimurium	RM20974	99	SRR15965988	Water/sediment	Gorski lab
Typhimurium	RM20981	99	SRR15988024	Water/sediment	Gorski lab
Typhimurium	RM18411	19	SAMN30597309	Water/sediment	Gorski lab
Typhimurium	RM18387	19	SAMN30597308	Water/sediment	Gorski lab
Give	RM20975	654	SRR15664937	Water/sediment	Gorski lab
Give	RM20861	654	SRR15664983	Water/sediment	Gorski lab
Give	RM20906	654	SRR15664945	Water/sediment	Gorski lab
Give	RM19089	654	SRR15664943	Water/sediment	Gorski lab
Give	RM18465	654	SAMN30597305	Water/sediment	Gorski lab
Give	RM20875	654	SAMN30597310	Water/sediment	Gorski lab
Enteritidis	IA-2176378	11	SRR22133535	Poultry	GenomeTrakr Project: State Hygienic Laboratory at the University of Iowa
Enteritidis	1735032	11	SRR22085399	Human	Gastrointestinal Bacteria Reference Unit, Public Health England
Enteritidis	PNUSAS313529	11	SRR22107990		PulseNet Next Generation Subtyping Methods Unit
Enteritidis	1729765	11	SRR22007834	Human	Gastrointestinal Bacteria Reference Unit, Public Health England
Enteritidis	SAL03518	11	SRR21991923	Poultry	Zhejiang University
Enteritidis	PHL_721	11	SRR21931770	Human	UNIVERSITY OF THE BASQUE COUNTRY UPV/EHU UPV/EHU
Typhimurium	1810T28784	34	ERR2889200	Human	STATENS SERUM INSTITUT
Typhimurium	PNUSAS313429	19	SRR22108347		PulseNet Next Generation Subtyping Methods Unit
Typhimurium	LT2	19	SRR15400717		Ocean University of China
Give	FSIS1700452	654	SRR5514438	Livestock	USDA FSIS
Give	MS170160	516	ERR2023159	Human	University Hospital Galway
Give	FDA144519-1	654	SRR3634454	Aquatic Animal	Food and Drug Administration - Center for Food Safety and Applied Nutrition (US)
Give	FCC0054	2903	SRR1055745	Food	FDA/CFSAN
Kentucky	FSIS1500990	152	SRR2126758	Poultry	Department of Agriculture - Food Safety and Inspection Service (US)
Kentucky	FDA354917	198	SRR2096600	Environment	Food and Drug Administration - Center for Food Safety and Applied Nutrition (US)
Kentucky	NY-N14650	152	SRR2096591	Poultry	Food and Drug Administration - Center for Food Safety and Applied Nutrition (US)
Kentucky	37002	198	SRR1969524	Human	Public Health England - Gastrointestinal Bacteria Reference Unit
Kentucky	45587	696	SRR1969549	Human	Gastrointestinal Bacteria Reference Unit, Public Health England
Kentucky	CFSAN011780	152	SRR1741470	Livestock	FDA Center for Food Safety and Applied Nutrition
Kentucky	FDA778036 C2 1-1	314	SRR1515004	Environment	Food and Drug Administration - Center for Food Safety and Applied Nutrition (US)
Kentucky	NY-FSL-R8-2848	152	SRR1514728	Environment	Food and Drug Administration - Center for Food Safety and Applied Nutrition (US)
Kentucky	FDA744661	314	SRR2728279	Animal Feed	Food and Drug Administration - Center for Food Safety and Applied Nutrition (US)
Kentucky	FSIS1502818	152	SRR2925644	Poultry	Department of Agriculture - Food Safety and Inspection Service (US)
Kentucky	FSIS1503823	152	SRR2954364	Poultry	USDA FSIS
Kentucky	1663660	198	SRR20273497	Human	Public Health England
Kentucky	SAL-21-VL-ON-BC-0032	198	SRR20423198	Poultry	University of Guelph
