# Supplementary material for: Comparison of Phenotype Nutritional Profiles and Phosphate Metabolism Genes in Four Serovars of Salmonella enterica from Water Sources
Source: Microorganisms. 2023 Aug 18;11(8):2109. doi: 10.3390/microorganisms11082109 (PMC10459026; doi:10.3390/microorganisms11082109)
Supplement: Supplementary file 1 [file microorganisms-11-02109-s001.zip › microorganisms-2467393-supplementary/Supplementary Table S2.xlsx]

## Sheet: Sheet1
Supplementary Table S2. Heat map of all 157 phenotypic differences between the strains and serovars. Strains were analyzed by phenotypic microarray at least three times, and the background subtracted. Shown are values for individual strains as well as averages for serovars. The numbers (OU range 0 – 500) are a measure of intensity of redox dye that reflects usage of the compound tested. Indicated…
PM Plate	Source		Typhimurium RM18387	Typhimurium RM18411	Typhimurium Average		Kentucky RM17366	Kentucky RM19068	Kentucky Average		Enteritidis RM18433	Enteritidis RM15596	Enteritidis Average		Give RM18465	Give RM20875	Give Average
PM01	C-Source; carbohydrate	L-Arabinose	-27.5	-32.5	-30		21	-22.5	-0.75		47.5	132	89.75		2.5	46	17	***			<20 OU		lavendar	<20 OU
PM01	C-Source; carbohydrate	N-Acetyl-D-Glucosamine	22.5	4.5	13.5		86.5	57	71.75		116.5	166	141.25		73	104	83.3				20 to 100 OU		yellow	20 to 100 OU
PM01	C-Source; carboxylic acid	D-Saccharic acid	86.5	47.5	67		100	70	85		-11	183.5	86.25		100.5	121	107.3				>100 OU		blue	>100 OU
PM01	C-Source; carboxylic acid	Succinic acid	72.5	24	48.25		65	50	57.5		117.5	157.5	137.5		92.5	92	92.3	***
PM01	C-Source; carbohydrate	D-Galactose	15	-6	4.5		41	35	38		81	157	119		61	91	71	***			Highest Value
PM01	C-Source; amino acid	L-Aspartic acid	83	32.5	57.75		49	47.5	48.25		118	170	144		94	88	92	***
PM01	C-Source; amino acid	D-Alanine	36.5	9	22.75		33	33.5	33.25		80.5	131.5	106		69.5	65	68	***		***	Metabolic Gain (>100 OU) in only one Serotype, Metabolic Deficiency or Sensitivity in the rest of the serotypes.
PM01	C-Source; carbohydrate	Dulcitol	93.5	13.5	53.5		-16.5	20	1.75		21	9.5	15.25		34.5	-12	19			**	Metabolic Gain (>20 OU) in only one Serotype, Metabolic Deficiency or Sensitivity in the rest of the serotypes.
PM01	C-Source; carbohydrate	D-Xylose	32.5	40	36.25		85.5	50	67.75		140	192	166		51	93	65	***		*	Highest Value (>100 OU) between serotypes.
PM01	C-Source; carboxylic acid	L-Lactic acid	75.5	55	65.25		87.5	60	73.75		144.5	175.5	160		89.5	118	99			Omnilog Unit
PM01	C-Source; carboxylic acid	Formic acid	35	0	17.5		1.5	-5	-1.75		5	-28.5	-11.75		48.5	56	51			OU = 0 to 500
PM01	C-Source; carbohydrate	D-Mannitol	23	1	12		21.5	-2	9.75		63	143	103		37.5	63	46	***
PM01	C-Source; carbohydrate	L-Rhamnose	5	26.5	15.75		33	11	22		79.5	161.5	120.5		58	115	77
PM01	C-Source; carbohydrate	D-Fructose	7	-3	2		57	19	38		88	160	124		60.5	108	76.3
PM01	C-Source; carbohydrate	a-D-Glucose	10.5	6	8.25		59	35.5	47.25		78	151.5	114.75		62	93	72.3	***
PM01	C-Source; carbohydrate	Maltose	57.5	37	47.25		55.5	37	46.25		98	146	122		65.5	87	72.7	***
PM01	C-Source; carbohydrate	D-Melibiose	72.5	46.5	59.5		64.5	48	56.25		130.5	157.5	144		69.5	88	75.7	***
PM01	C-Source; carboxylic acid	a-Ketobutyric acid	67.5	74.5	71		93	78.5	85.75		154.5	158.5	156.5		84	114	94
PM01	C-Source; carbohydrate	Uridine	106.5	69.5	88		51.5	44.5	48		121.5	152	136.75		75	71	73.7
PM01	C-Source; carbohydrate	Maltotriose	72	72.5	72.25		84	53.5	68.75		126.5	162.5	144.5		86	106	92.7
PM01	C-Source; carbohydrate	m-Inositol	99	78.5	88.75		-51.5	113	30.75		-52.5	-48	-50.25		120	133	124.3
PM01	C-Source; amino acid	L-Threonine	-122.5	-91	-106.75		101	-7.5	46.75		6.5	24.5	15.5		1.5	-12	-3	***
PM01	C-Source; carbohydrate	L-Lyxose	-66.5	38	-14.25		119	15.5	67.25		92.5	146.5	119.5		64	109	79
PM02A	C-Source; polymer	Pectin	20.5	22	21.25		14	10.5	12.25		2.5	17	9.75		7	8	7.3	**
PM02A	C-Source; carboxylic acid	b-Methyl-D-Glucuronic acid	-12.5	6	-3.25		25.5	8	16.75		-13	-12	-12.5		131	152	138	***
PM02A	C-Source; carbohydrate	D-Tagatose	165.5	185	175.25		-39.5	-35	-37.25		-32.5	-46	-39.25		-26	-46	-32.7	***
PM02A	C-Source; carboxylic acid	Capric acid	-10.5	-14.5	-12.5		-15	-8	-11.5		-13.5	-3.5	-8.5		44.5	-15	24.7	**
PM02A	C-Source; amide	L-Alaninamide	-52.5	-46	-49.25		14	-14.5	-0.25		-6	-17.5	-11.75		-3.5	77	23.3	**
PM02A	C-Source; amino acid	Hydroxy-L-Proline	4.5	24.5	14.5		40.5	32.5	36.5		9.5	16	12.75		15	-20	3.3
PM02A	C-Source; alcohol	2-3-Butanedione	12	13.5	12.75		15.5	6.5	11		26.5	-14.5	6		29	14	24
PM03B	N-Source; amino acid	L-Lysine	-5	-3.5	-4.25		33	28	30.5		-27.5	-27.5	-27.5		-4.5	-16	-8.3	**
PM03B	N-Source; amino acid	L-Methionine	3	27.5	15.25		36	9	22.5		-23	15.5	-3.75		-38.5	-24	-33.7
PM03B	N-Source; amino acid	D-Lysine	-16	-38.5	-27.25		3	-3	0		5.5	33.5	19.5		34	-2	22
PM03B	N-Source; amino acid	L-Citrulline	25	30.5	27.75		19.5	-3.5	8		-9	2	-3.5		-18.5	16	-7	**
PM03B	N-Source; other	Ethanolamine	74	123	98.5		110.5	99.5	105		-18.5	79	30.25		40.5	59	46.7
PM03B	N-Source; other	D-Glucosamine	59.5	57.5	58.5		63	60	61.5		62	111.5	86.75		130.5	190	150.3
PM03B	N-Source; other	Guanosine	-37.5	-73	-55.25		51.5	-17.5	17		149.5	112	130.75		61.5	163	95.3
PM03B	N-Source; other	Thymine	45	38.5	41.75		23.5	-10	6.75		-4	26	11		14	-37	-3
PM03B	N-Source; other	Uric acid	75.5	102	88.75		93	56	74.5		93.5	106	99.75		111.5	140	121
PM03B	N-Source; other	e-Amino-N-Caproic acid	85	113.5	99.25		96	75.5	85.75		134.5	114	124.25		79	130	96
PM04A	P-Source; inorganic	Phosphate	95.5	67	81.25		92	116.5	104.25		-3.5	39	17.75		25.5	11	20.7	***			20 to 100 OU
PM04A	P-Source; organic	Adenosine 2`-Monophosphate	86.5	48.5	67.5		95.5	147	121.25		14	77.5	45.75		71	35	59	***		**	Metabolic Gain (>20 OU) in only one Serotype, Metabolic Deficiency or Sensitivity in the rest of the serotypes.
PM04A	P-Source; organic	Adenosine 3`-Monophosphate	84.5	47	65.75		87.5	140	113.75		46	106	76		84.5	105	91.3			*	Highest Value (>100 OU) between serotypes.
PM04A	P-Source; organic	Adenosine 5`-Monophosphate	77.5	40	58.75		51.5	125.5	88.5		53	52	52.5		90.5	139	106.7			Omnilog Unit
PM04A	P-Source; inorganic	Thiophosphate	97	52.5	74.75		88	120	104		-15	23	4		23	-10	12	***
PM04A	P-Source; organic	Phosphoenol Pyruvate	119.5	79.5	99.5		108.5	137	122.75		0.5	56	28.25		89	53	77	***
PM04A	P-Source; organic	Cytidine 5`-Monophosphate	114	66.5	90.25		91	135	113		67	40	53.5		85	75	81.7
PM04A	P-Source; organic	Uridine 2`-Monophosphate	77.5	103	90.25		132	182	157		64.5	27	45.75		83.5	65	77.3
PM04A	P-Source; organic	O-Phosphoryl-Ethanolamine	120	86.5	103.25		92.5	78.5	85.5		-26.5	50	11.75		38	-15	20.3	***
PM04A	S-Source; organic	L-Cysteic acid	12.5	6.5	9.5		25.5	33	29.25		13	-34	-10.5		25.5	-10	13.7
PM04A	S-Source; organic	Lanthionine	107.5	111.5	109.5		59	98.5	78.75		20	42	31		74.5	-12	45.7	***
PM04A	S-Source; organic	L-Djenkolic acid	108	142.5	125.25		75.5	103.5	89.5		9	40.5	24.75		87.5	-33	47.3
PM04A	S-Source; organic	p-Aminobenzene Sulfonic acid	-15	-4.5	-9.75		35	20.5	27.75		14	-18	-2		23.5	-16	10.3
PM04A	S-Source; organic	Tetramethylene Sulfone	23	13	18		8	16.5	12.25		39	-7	16		48.5	18	38.3
PM05	Nutritional supplement	Orotic acid	29	26.5	27.75		9	13.5	11.25		-25.5	-5	-15.25		-5.5	12	0.3	**
PM05	Nutritional supplement	Uridine	16.5	24	20.25		-13	4.5	-4.25		-9	-9	-9		-1.5	3	0	**
PM05	Nutritional supplement	a-D-Glucose	16.5	30	23.25		-5	3	-1		-31	-4.5	-17.75		-21	-5	-15.7	**
PM05	Nutritional supplement	N-Acetyl-D-Glucosamine	14	33	23.5		-2.5	-1	-1.75		-14.5	-6	-10.25		-11	2	-6.7	**
PM05	Nutritional supplement	Thymidine	28	31	29.5		-24.5	-9.5	-17		1	-30.5	-14.75		13	27	17.7
PM05	Nutritional supplement	Riboflavin	14	26.5	20.25		-6.5	-7	-6.75		-18	-10	-14		-6.5	-4	-5.7	**
PM06	N-Source; peptide	Ala-Arg	71.5	71	71.25		18	56	37		132	98.5	115.25		59.5	108	75.7
PM06	N-Source; peptide	Ala-Asn	77	63	70		-5	45	20		110	99.5	104.75		43	105	63.7				Highest Value
PM06	N-Source; peptide	Ala-Glu	74	67.5	70.75		6.5	40.5	23.5		110.5	93.5	102		51.5	94	65.7
PM06	N-Source; peptide	Ala-Gly	76	59.5	67.75		-22.5	34	5.75		101	100	100.5		43.5	105	64			***	Metabolic Gain (>100 OU) in only one Serotype, Metabolic Deficiency or Sensitivity in the rest of the serotypes.
PM06	N-Source; peptide	Ala-His	75.5	66	70.75		-11	33.5	11.25		104.5	95.5	100		42	104	62.7			**	Metabolic Gain (>20 OU) in only one Serotype, Metabolic Deficiency or Sensitivity in the rest of the serotypes.
PM06	N-Source; peptide	Ala-Ser	69.5	86	77.75		70	73.5	71.75		111.5	88.5	100		66.5	97	76.7	***
PM06	N-Source; peptide	Arg-Ala	66	74.5	70.25		41.5	71	56.25		140	91.5	115.75		48	104	66.7
PM06	N-Source; peptide	Arg-Arg	76	81.5	78.75		51	71	61		128.5	89	108.75		54	117	75
PM06	N-Source; peptide	Arg-Asp	88.5	93.5	91		47.5	76	61.75		143	109	126		70.5	127	89.3
PM06	N-Source; peptide	Arg-Gln	78.5	83	80.75		39.5	68	53.75		144.5	92	118.25		66.5	121	84.7
PM06	N-Source; peptide	Arg-Glu	79	77	78		7	54.5	30.75		142	95	118.5		56	119	77
PM06	N-Source; peptide	Asn-Glu	85	88.5	86.75		36.5	73.5	55		131.5	107	119.25		69	125	87.7
PM06	N-Source; peptide	Asn-Val	65	79.5	72.25		46	69.5	57.75		130.5	93.5	112		57	103	72.3
PM06	N-Source; peptide	Asp-Phe	75.5	89.5	82.5		66	74	70		117	100.5	108.75		66	111	81
PM06	N-Source; peptide	Asp-Val	68.5	75.5	72		59	60.5	59.75		128	95.5	111.75		61	118	80
PM06	N-Source; peptide	Cys-Gly	32.5	51	41.75		57.5	59.5	58.5		139.5	101	120.25		77	91	81.7	***
PM06	N-Source; peptide	Gln-Gln	91	96.5	93.75		69	88.5	78.75		149	110.5	129.75		79.5	131	96.7
PM06	N-Source; peptide	Gln-Gly	86.5	93	89.75		64	78	71		151.5	105	128.25		75.5	118	89.7
PM06	N-Source; peptide	Glu-Asp	69	80	74.5		39	62.5	50.75		127.5	89.5	108.5		62.5	110	78.3
PM06	N-Source; peptide	Glu-Glu	67	82.5	74.75		50	68	59		131	94	112.5		63.5	102	76.3
PM06	N-Source; peptide	Glu-Gly	77	86.5	81.75		44.5	69.5	57		144	103	123.5		70.5	120	87
PM06	N-Source; peptide	Glu-Ser	71.5	71.5	71.5		16.5	50.5	33.5		125.5	96.5	111		57	109	74.3
PM06	N-Source; peptide	Glu-Val	81.5	84.5	83		65.5	72.5	69		149	106.5	127.75		62.5	130	85
PM06	N-Source; peptide	Gly-Ala	76	80.5	78.25		51.5	67	59.25		127.5	99	113.25		57	111	75
PM06	N-Source; peptide	Gly-Arg	81.5	85	83.25		56	73	64.5		144	99.5	121.75		60.5	118	79.7
PM06	N-Source; peptide	Gly-Gly	77	89	83		70.5	81.5	76		142	106.5	124.25		63	121	82.3
PM06	N-Source; peptide	Gly-His	95.5	96	95.75		67.5	90	78.75		159	119	139		79	129	95.7
PM06	N-Source; peptide	Gly-Leu	52	70	61		34	29.5	31.75		118.5	94.5	106.5		34	86	51.3	***
PM06	N-Source; peptide	Gly-Lys	59.5	67	63.25		51.5	70.5	61		130.5	89.5	110		58.5	116	77.7
PM06	N-Source; peptide	Gly-Met	71	82.5	76.75		22	30.5	26.25		121.5	97	109.25		39.5	77	52	***
PM06	N-Source; peptide	Gly-Pro	82.5	78.5	80.5		12.5	58.5	35.5		136	109	122.5		61	124	82
PM06	N-Source; peptide	Gly-Thr	67.5	87	77.25		56.5	71.5	64		144.5	102	123.25		59	125	81
PM06	N-Source; peptide	Gly-Tyr	56	72	64		60.5	55	57.75		123	92.5	107.75		44.5	102	63.7
PM06	N-Source; peptide	Gly-Val	64.5	71.5	68		57.5	64	60.75		121	100.5	110.75		45	103	64.3
PM06	N-Source; peptide	His-Asp	81.5	96.5	89		79.5	81	80.25		143.5	116	129.75		62	114	79.3
PM06	N-Source; peptide	His-Gly	86	83.5	84.75		77.5	88	82.75		153	106.5	129.75		72.5	119	88
PM06	N-Source; peptide	His-Leu	67.5	74	70.75		52	63.5	57.75		148	100	124		55.5	103	71.3
PM06	N-Source; peptide	His-Lys	65	67	66		50	68.5	59.25		138.5	96	117.25		55	108	72.7
PM06	N-Source; peptide	His-Met	68	68	68		37.5	65	51.25		146	93.5	119.75		55	113	74.3333
PM06	N-Source; peptide	His-Pro	73.5	69	71.25		8	54	31		125.5	103.5	114.5		53	98	68	***
PM06	N-Source; peptide	His-Ser	82	72	77		16.5	56.5	36.5		134	105	119.5		57	124	79.3333
PM06	N-Source; peptide	His-Val	69.5	61.5	65.5		41	61.5	51.25		132.5	95.5	114		50	103	67.6667
PM06	N-Source; peptide	Ile-Arg	75	76	75.5		64	67	65.5		138	89	113.5		48.5	110	69
PM06	N-Source; peptide	Ile-Gln	70.5	82.5	76.5		70.5	80.5	75.5		131	115.5	123.25		58	96	70.6667	***
PM06	N-Source; peptide	Ile-Gly	59	70	64.5		61.5	66.5	64		119.5	102.5	111		56	113	75
PM06	N-Source; peptide	Ile-His	62.5	65	63.75		59	60	59.5		141	104.5	122.75		57.5	100	71.6667
PM06	N-Source; peptide	Ile-Pro	53	53.5	53.25		24.5	49	36.75		116	89.5	102.75		43	101	62.3333
PM06	N-Source; peptide	Leu-Ala	71.5	73.5	72.5		56.5	65.5	61		129.5	101.5	115.5		50.5	114	71.6667
PM06	N-Source; peptide	Leu-Arg	76	82	79		66	79.5	72.75		147.5	91.5	119.5		50	119	73
PM06	N-Source; peptide	Leu-Asp	81.5	80.5	81		64	69	66.5		142	107.5	124.75		60	124	81.3333
PM06	N-Source; peptide	Leu-Glu	70	90	80		63.5	81	72.25		125	104.5	114.75		57	111	75
PM06	N-Source; peptide	Leu-Gly	61	69.5	65.25		57.5	44	50.75		129.5	96	112.75		45.5	97	62.6667	***
PM06	N-Source; peptide	Leu-Met	24.5	61	42.75		-4	-10	-7		-28	39	5.5		-29	-29	-29
PM07	N-Source; peptide	Lys-Ala	12	4.5	8.25		122.5	135	128.75		39.5	45.5	42.5		-34.5	-66	-45	***
PM07	N-Source; peptide	Lys-Leu	-10	17.5	3.75		-4.5	50	22.75		-39.5	-11.5	-25.5		-64	-118	-82	**		Omnilog Unit
PM07	N-Source; peptide	Lys-Phe	3	14	8.5		7.5	65	36.25		-7.5	-11.5	-9.5		-50	-77	-59	**
PM07	N-Source; peptide	Lys-Ser	89.5	35	62.25		155	158	156.5		43	27.5	35.25		49.5	-3	32
PM07	N-Source; peptide	Lys-Thr	59.5	111.5	85.5		184	177	180.5		-27.5	94	33.25		33	-3	21	***
PM07	N-Source; peptide	Lys-Tyr	96.5	64	80.25		114.5	118.5	116.5		-22.5	-9	-15.75		-21	-25	-22.3333	***
PM07	N-Source; peptide	Lys-Val	-25.5	19.5	-3		54.5	47	50.75		-73	4.5	-34.25		-105.5	-124	-111.667	**
PM07	N-Source; peptide	Met-Gly	166.5	145.5	156		85	103.5	94.25		78.5	106.5	92.5		47	24	39.3333
PM07	N-Source; peptide	Met-His	177.5	117	147.25		27	102	64.5		33.5	82	57.75		36	-26	15.3333
PM07	N-Source; peptide	Met-Ile	72	126.5	99.25		139.5	107	123.25		-16	52	18		36.5	-16	19
PM07	N-Source; peptide	Met-Met	92.5	123	107.75		98.5	86	92.25		-35	39	2		-21	-124	-55.3333	***
PM07	N-Source; peptide	Met-Val	97.5	105	101.25		106.5	86	96.25		-9.5	39.5	15		-7	-52	-22
PM07	N-Source; peptide	Phe-Gly	159.5	141	150.25		87	97.5	92.25		68.5	113	90.75		46.5	26	39.6667
PM07	N-Source; peptide	Pro-Tyr	176	143	159.5		72.5	120.5	96.5		53	100.5	76.75		64.5	-2	42.3333
PM07	N-Source; peptide	Tyr-Leu	125	121	123		115.5	83	99.25		-40	59.5	9.75		-27.5	-97	-50.6667
PM07	N-Source; peptide	Tyr-Lys	97	96	96.5		130.5	121	125.75		60	77.5	68.75		34.5	14	27.6667	***
PM07	N-Source; peptide	Tyr-Tyr	108	132.5	120.25		127.5	61	94.25		-47	60	6.5		-1.5	-59	-20.6667
PM08	N-Source; amino acid	L-Glutamine	83.5	76	79.75		86	79	82.5		130.5	105	117.75		88.5	72	83	***			20 to 100 OU
PM08	N-Source; peptide	Ala-Asp	81.5	79.5	80.5		78	75	76.5		123.5	98	110.75		86.5	69	80.6667	***			>100 OU
PM08	N-Source; peptide	Ala-Gln	75.5	67.5	71.5		62.5	61	61.75		104.5	98	101.25		80	71	77	***
PM08	N-Source; peptide	Asp-Ala	89	62	75.5		44	56.5	50.25		100.5	101.5	101		68.5	91	76	***		**	Metabolic Gain (>20 OU) in only one Serotype, Metabolic Deficiency or Sensitivity in the rest of the serotypes.
PM08	N-Source; peptide	His-Ala	89.5	81.5	85.5		93	85	89		137	97	117		90	73	84.3333	***
PM08	N-Source; peptide	His-Glu	101	96	98.5		103	95	99		139	110	124.5		90.5	84	88.3333
PM08	N-Source; peptide	His-His	93	77.5	85.25		79	76	77.5		136	104	120		78	76	77.3333	***
PM08	N-Source; peptide	Ile-Asn	82.5	83	82.75		88.5	67	77.75		100	108	104		62.5	38	54.3333	***
PM08	N-Source; peptide	Phe-Asp	89.5	83.5	86.5		92.5	85	88.75		115.5	109.5	112.5		85	75	81.6667	***
PM08	N-Source; peptide	Phe-Glu	87.5	79	83.25		81	80.5	80.75		111.5	108.5	110		70.5	62	67.6667	***
PM08	N-Source; peptide	Gln-Glu	101.5	95.5	98.5		94	86	90		124.5	113.5	119		93	82	89.3333
PM08	N-Source; peptide	Pro-Glu	98	92.5	95.25		99.5	93	96.25		129	99.5	114.25		95	81	90.3333	***
PM08	N-Source; peptide	Pro-lle	84	75.5	79.75		89.5	78	83.75		107.5	93.5	100.5		47	54	49.3333	***
PM08	N-Source; peptide	Pro-Lys	92.5	78	85.25		86	84	85		130.5	98	114.25		82.5	77	80.6667	***
PM08	N-Source; peptide	Pro-Val	93	84.5	88.75		80.5	87	83.75		138.5	117.5	128		84.5	80	83	***
PM08	N-Source; peptide	Ser-Glu	97	73.5	85.25		70	59	64.5		104.5	104	104.25		72	78	74
PM08	N-Source; peptide	Thr-Asp	94.5	77.5	86		58	56	57		102.5	103.5	103		71	72	71.3333
PM08	N-Source; peptide	Thr-Gln	102	48	75		2.5	35.5	19		91.5	118.5	105		45	79	56.3333
PM08	N-Source; peptide	Thr-Phe	88	88	88		87.5	80	83.75		132.5	112.5	122.5		69	76	71.3333	***
PM08	N-Source; peptide	Val-Lys	-10	14	2		59	38	48.5		4.5	35	19.75		-50.5	-33	-44.6667
PM08	N-Source; peptide	b-Ala-Ala	17.5	2.5	10		35.5	2	18.75		32.5	64.5	48.5		6.5	-22	-3	**
PM08	N-Source; peptide	D-Ala-Leu	-7.5	-15	-11.25		43.5	3.5	23.5		-32	41.5	4.75		-17.5	-101	-45.3333
PM08	N-Source; peptide	Leu-b-Ala	10	-9	0.5		58.5	-12.5	23		-12	47.5	17.75		-20	-98	-46
PM08	N-Source; peptide	D-Ala-Gly-Gly	8.5	-15.5	-3.5		-18	-14.5	-16.25		38	41	39.5		5.5	-10	0.333333	**
PM09	osmotic sensitivity; NaCl	8% NaCl	82.5	71.5	77		124.5	74.5	99.5		100	72.5	86.25		114.5	130	119.667			Omnilog Unit
PM09	osmotic sensitivity; NaCl	9% NaCl	128	108	118		81.5	83	82.25		91	87.5	89.25		82	89	84.3333	***		OU = 0 to 500
PM09	osmotic sensitivity; sodium lactate	5% Sodium Lactate	21.5	29	25.25		137.5	23.5	80.5		109.5	19	64.25		111	248	156.667
